# Supplementary material for: Identification of Hepatocellular Carcinoma Subtypes Based on Global Gene Expression Profiling to Predict the Prognosis and Potential Therapeutic Drugs
Source: Biomedicines. 2025 Jan 20;13(1):236. doi: 10.3390/biomedicines13010236 (PMC11761595; doi:10.3390/biomedicines13010236)
Supplement: Supplementary file 1 [file biomedicines-13-00236-s001.zip]

Archive with 1 entries (1 files):
- biomedicines-3262765-supplementary.pdf
